# Supplementary material for: An Alpha-Glucan from Lomentospora prolificans Mediates Fungal–Host Interaction Signaling through Dectin-1 and Mincle
Source: J Fungi (Basel). 2023 Feb 23;9(3):291. doi: 10.3390/jof9030291 (PMC10054066; doi:10.3390/jof9030291)
Supplement: Supplementary file 1 [file jof-09-00291-s001.zip]

Archive with 1 entries (1 files):
- jof-2213736-supplementary.pdf
